# Supplementary material for: Out-of-pocket payment for primary healthcare in the era of national health insurance: Evidence from northern Ghana
Source: PLoS One. 2019 Aug 20;14(8):e0221146. doi: 10.1371/journal.pone.0221146 (PMC6701750; doi:10.1371/journal.pone.0221146)
Supplement: S1 Dataset — (XLSX) [file pone.0221146.s002.xlsx]

## Sheet: new data
District	year	Q'ter	Pop	CHPS	HC	Hospital	Insurance ($)	OPP ($)
1	2010	1	217935	8	2	1	92918.9	4888.88
1	2010	2	217935	8	2	1	108582	4374.68
1	2010	3	217935	8	2	1	114238	2762.27
1	2010	4	217935	8	2	1	112500	2026.97
1	2011	1	220405	8	2	1	102342	4767.8
1	2011	2	220405	8	2	1	112333	5221.95
1	2011	3	220405	8	2	1	128746	3767.8
1	2011	4	220405	8	2	1	95616.9	4222.56
1	2012	1	223049	9	2	1	63274.1	3202.97
1	2012	2	223049	9	2	1	79611.7	3758.41
1	2012	3	223049	9	2	1	87059.3	4262.8
1	2012	4	223049	9	2	1	93859.9	3782.53
1	2013	1	225726	13	2	1	81906.7	1394.24
1	2013	2	225726	13	2	1	85567	2006.6
1	2013	3	225726	13	2	1	91198.2	4322.48
1	2013	4	225726	13	2	1	101931	3296.45
1	2014	1	227983	13	2	1	88455.2	2884.2
1	2014	2	227983	13	2	1	86687.5	2858.68
1	2014	3	227983	13	2	1	74031.7	2735.7
1	2014	4	227983	13	2	1	86288.1	3025.83
2	2010	1	94095.6	7	4	1	67866.6	1464.71
2	2010	2	94095.6	7	4	1	89770.3	1161.97
2	2010	3	94095.6	7	4	1	99674.8	2413.49
2	2010	4	94095.6	7	4	1	106551	2005
2	2011	1	95162	8	4	1	71218.8	2007.01
2	2011	2	95162	8	4	1	69587.7	1260.06
2	2011	3	95162	8	4	1	106401	1606.77
2	2011	4	95162	8	4	1	100139	2604.45
2	2012	1	96303	10	4	1	69296.4	1696.04
2	2012	2	96303	10	4	1	64461.6	1315.65
2	2012	3	96303	10	4	1	75559.9	1831.3
2	2012	4	96303	10	4	1	88576.6	2131.37
2	2013	1	97460	12	4	1	73607.1	1402.71
2	2013	2	97460	12	4	1	63754.9	1611.03
2	2013	3	97460	12	4	1	107580	1808.03
2	2013	4	97460	12	4	1	89765.2	1973.55
2	2014	1	98434.6	13	4	1	52059.4	1300.38
2	2014	2	98434.6	13	4	1	56237.7	1298.4
2	2014	3	98434.6	13	4	1	75291.5	1499.63
2	2014	4	98434.6	13	4	1	72997.5	1458.6
3	2010	1	131637	8	9	1	55610.5	3294.7
3	2010	2	131637	8	9	1	80065.8	3238.97
3	2010	3	131637	8	9	1	101221	3432.25
3	2010	4	131637	8	9	1	110026	2757.95
3	2011	1	133129	9	9	1	68528.1	2414.27
3	2011	2	133129	9	9	1	141927	2801.87
3	2011	3	133129	9	9	1	160342	4920.35
3	2011	4	133129	9	9	1	184374	6036.52
3	2012	1	134726	10	9	1	91741.8	1314.29
3	2012	2	134726	10	9	1	110314	1351.1
3	2012	3	134726	10	9	1	159366	1533.52
3	2012	4	134726	10	9	1	140866	1318.13
3	2013	1	136343	11	9	1	90009.8	2700.59
3	2013	2	136343	11	9	1	115902	3445.5
3	2013	3	136343	11	9	1	275213	5674.88
3	2013	4	136343	11	9	1	169210	8582.19
3	2014	1	137706	11	9	1	70244.4	617.88
3	2014	2	137706	11	9	1	86949.2	957.34
3	2014	3	137706	11	9	1	99382.7	714.05
3	2014	4	137706	11	9	1	88597.9	469.79
4	2010	1	84601.2	10	6	1	30397.1	7047.92
4	2010	2	84601.2	10	6	1	41827.6	5587
4	2010	3	84601.2	10	6	1	50799.6	6564
4	2010	4	84601.2	10	6	1	42314.3	4728.98
4	2011	1	85560	12	6	1	48817.1	3068.12
4	2011	2	85560	12	6	1	47154	4306.95
4	2011	3	85560	12	6	1	99161.5	7085.82
4	2011	4	85560	12	6	1	74988.2	5812.76
4	2012	1	86586	14	6	1	58291.2	4374.13
4	2012	2	86586	14	6	1	60832.5	4465.8
4	2012	3	86586	14	6	1	81879	3858.72
4	2012	4	86586	14	6	1	79820.9	2737.56
4	2013	1	87625.3	15	6	1	72865.7	1248.08
4	2013	2	87625.3	15	6	1	83165.6	1051.15
4	2013	3	87625.3	15	6	1	126864	1746.75
4	2013	4	87625.3	15	6	1	74295.8	1268.77
4	2014	1	88501.5	18	6	1	49466.5	489.73
4	2014	2	88501.5	18	6	1	56994.9	445.633
4	2014	3	88501.5	18	6	1	81737.5	572.06
4	2014	4	88501.5	18	6	1	69793.4	375.867
5	2010	1	93052.4	9	5	1	35645.4	4301.87
5	2010	2	93052.4	9	5	1	37318.8	4803.51
5	2010	3	93052.4	9	5	1	43194.7	5921.08
5	2010	4	93052.4	9	5	1	40781.7	4132.65
5	2011	1	94107	12	5	1	12491.7	867.104
5	2011	2	94107	12	5	1	14952.8	988.787
5	2011	3	94107	12	5	1	18065	888.037
5	2011	4	94107	12	5	1	15069.6	895.14
5	2012	1	95236	15	5	1	33342.3	2511.87
5	2012	2	95236	15	5	1	35534.2	2087.32
5	2012	3	95236	15	5	1	43612.5	1184.91
5	2012	4	95236	15	5	1	41362.2	795.901
5	2013	1	96379	17	5	1	37800.1	1753.24
5	2013	2	96379	17	5	1	51508.2	1285.05
5	2013	3	96379	17	5	1	50116	1936.58
5	2013	4	96379	17	5	1	63431.8	1990.63
5	2014	1	97342.8	21	5	1	18619.3	1143.93
5	2014	2	97342.8	21	5	1	33673.6	1954.33
5	2014	3	97342.8	21	5	1	35010.3	1738
5	2014	4	97342.8	21	5	1	34455.9	1145.77
6	2010	1	130089	8	4	0	15398.1	5341.98
6	2010	2	130089	8	4	0	31293.6	6277.96
6	2010	3	130089	8	4	0	40609.4	6363.49
6	2010	4	130089	8	4	0	38872.5	4817.43
6	2011	1	131563	12	4	0	30705.1	764.183
6	2011	2	131563	12	4	0	49406.3	802.098
6	2011	3	131563	12	4	0	30344.4	990.433
6	2011	4	131563	12	4	0	33920.5	958.14
6	2012	1	133142	14	4	0	48158.1	1239.25
6	2012	2	133142	14	4	0	61972.7	1602.57
6	2012	3	133142	14	4	0	79859.5	2084.29
6	2012	4	133142	14	4	0	71082.4	1463.13
6	2013	1	134739	16	4	0	83308.5	1142.02
6	2013	2	134739	16	4	0	37358.7	715.67
6	2013	3	134739	16	4	0	59704.6	976.241
6	2013	4	134739	16	4	0	74797.1	913.153
6	2014	1	136087	18	4	0	65826.1	656.23
6	2014	2	136087	18	4	0	118239	738.533
6	2014	3	136087	18	4	0	128788	349.333
6	2014	4	136087	18	4	0	136717	555.167
7	2010	1	115096	6	3	0	16448.6	5126.68
7	2010	2	115096	6	3	0	46741.1	4152.33
7	2010	3	115096	6	3	0	71306.4	4286.68
7	2010	4	115096	6	3	0	87095.9	2767.72
7	2011	1	116400	8	3	0	29987	7247.12
7	2011	2	116400	8	3	0	29377.3	6121.91
7	2011	3	116400	8	3	0	56764.7	7079.88
7	2011	4	116400	8	3	0	62862.3	5112.16
7	2012	1	117797	9	3	0	52410.2	3796.47
7	2012	2	117797	9	3	0	75418.3	5466.99
7	2012	3	117797	9	3	0	93703.9	7382.75
7	2012	4	117797	9	3	0	92877.2	5880.53
7	2013	1	119211	12	3	0	84304.3	3220.3
7	2013	2	119211	12	3	0	87064.6	3141.18
7	2013	3	119211	12	3	0	98497.2	6109.83
7	2013	4	119211	12	3	0	98519.3	4653.94
7	2014	1	120403	12	3	0	77992.8	3347.5
7	2014	2	120403	12	3	0	79884.1	4163.33
7	2014	3	120403	12	3	0	116134	3500.47
7	2014	4	120403	12	3	0	59163.5	3186.93
